# Supplementary material for: High Prevalence of Coinfecting Enteropathogens in Suspected Rotavirus Vaccine Breakthrough Cases
Source: J Clin Microbiol. 2021 Nov 18;59(12):e01236-21. doi: 10.1128/JCM.01236-21 (PMC8601229; doi:10.1128/JCM.01236-21)
Supplement: Supplemental file 2 — Tables S7 and S8. Download jcm.01236-21-s0002.xlsx, XLSX file, 0.04 MB [file jcm.01236-21-s0002.xlsx]

## Sheet: Headers
Supplementary Table	Header
Table 7S	Accession numbers of the rotavirus reference strains obtained from GenBank
Table 8S	Accession numbers of the enteric virus strains detected in this study

## Sheet: Table_7S
Strain	VP1	VP2	VP3	VP4	NSP1	VP6	NSP3	NSP2	VP7	NSP4	NSP5
RVA/Human-tc/USA/Wa/1974/G1P[8]	JX406747	JX406748	JX406749	JX406750	JX406751	JX406752	JX406753	JX406754	JX406755	JX406756	JX406757
RVA/Human-tc/USA/DS-1/1976/G2P[4]	HQ650116.1	HQ650117.1	HQ650118.1	HQ650119.1	HQ650120.1	HQ650121.1	HQ650122.1	HQ650123.1	HQ650124.1	HQ650125.1	HQ650126.1
RVA/Vaccine/USA/RotaTeq-WI79-4/1992/G6P1A[8]	GU565041	GU565042	GU565043	GU565044	GU565047	GU565045	GU565049	GU565048	GU565046	GU565050	GU565051
RVA/Vaccine/USA/Rotarix/G1P1A[8]	KX954616	KX954617	KX954618	JN849113	KX954620	KX954619	KX954622	KX954621	MF469224.1	KX954623	KX954624
RVA/Human-wt/ITA/PR1973/2009/G8P[14]	KP198650	KP198651	KP198652	KP198648	KP198653	KP198649	KP198655	KP198654	KP198647	KP198656	KP198657
RVA/Human-wt/HUN/ERN5644/2012/G2P[4]	KJ919391	KJ919499	KJ919604	KJ919709	KJ918869	KJ919813	KJ919079	KJ918974	KJ919918	KJ919184	KJ919289
RVA/Human-wt/UGA/MRC-DPRU1944/2008/G9P[8]	KJ751757	KJ751758	KJ751759	KJ751760	KJ751752	KJ751761	KJ751754	KJ751753	KJ751762	KJ751755	KJ751756
RVA/Human-wt/CHN/E2461/2011/G3P[8]	KF371862	KF371863	KF371864	KF371865	KF371857	KF371866	KF371859	KF371858	KF371867	KF371860	KF371861
RVA/Human-wt/USA/CNMC17/2011/G12P[8]	KT921080	KT921081	KT921082	KT921083	KT921075	KT921084	KT921077	KT921076	KT921085	KT921078	KT921079
RVA/Human-wt/CMR/MRC-DPRU3016/XXXX/G2P[6]	KJ751845	KJ751846	KJ751847	KJ751848	KJ751840	KJ751849	KJ751842	KJ751841	KJ751850	KJ751843	KJ751844
RVA/Human-wt/ZWE/MRC-DPRU1850/2011/G4P[8]	KJ752858	KJ752859	KJ752860	KJ752861	KJ752853	KJ752862	KJ752855	KJ752854	KJ752863	KJ752856	KJ752857
RVA/Human-wt/ITA/PA83/2007/G2P[4]	KC178767	KC178777	KC178785	KC178795	KC178723	KC178802	KC178740	KC178732	KC178812	KC178749	KC178758
RVA/Human-wt/ZAF/3203WC/2009/G2P[4]	HQ657171	HQ657172	HQ657173	HQ657174	HQ657166	HQ657175	HQ657168	HQ657167	HQ657176	HQ657169	HQ657170
RVA/Human-wt/RUS/557/2017/G2P[4]	MN206128	MN206129	MN206130	MN206131	MN206134	MN206132	MN206136	MN206135	MN206133	MN206138	MN206137
RVA/Human-wt/BEL/BE00039/2008/G1P[8]	HQ392349	HQ392351	HQ392350	HQ392354	HQ392345	HQ392348	HQ392353	HQ392344	HQ392352	HQ392347	HQ392346
RVA/Human-wt/ITA/PA133/2011/G2P[4]	KC178771	KC178773	KC178789	KC178791	KC178719	KC178806	KC178744	KC178729	KC178816	KC178753	KC178762
RVA/Human-wt/ESP/SS454877/2011/G1P[8]	MH171315	MH171331	MH171347	MH171363	MH171411	MH171379	MH171443	MH171427	MH171395	MH171459	MH171475
RVA/Human-wt/THA/MS2014-0134/2014/G3P[8]	LC455765	LC455766	LC455767	LC455768	LC455771	LC455769	LC455773	LC455772	LC455770	LC455774	LC455775
RVA/Sheep-tc/ESP/OVR762/2002/G8P[14]	EF554148	EF554149	EF554150	EF554151	EF554154	EF554152	EF554156	EF554155	EF554153	EF554157	EF554158
RVA/Human-wt/BEL/B10925/1997/G6P[14]	EF554115	EF554116	EF554117	EF554118	EF554121	EF554119	EF554123	EF554122	EF554120	EF554124	EF554125
RVA/roe deer-wt/SLO/D38-14/2014/G6P[15]	KU708259	KU708260	KU708261	KU708257	KU708262	KU708258	KU708264	KU708263	KU708256	KU708265	KU708266
RVA/Guanaco-wt/ARG/Chubut/1999/G8P[14]	FJ347100	FJ347101	FJ347102	FJ347103	FJ347106	FJ347104	FJ347108	FJ347107	FJ347105	FJ347109	FJ347110
RVA/Human-wt/ITA/JES11/2010/G9P[8]	JX195085	JX195086	JX195087	JX195088	JX195091	JX195089	JX195093	JX195092	JX195090	JX195094	JX195095
RVA/Human-wt/THA/LS-04/2013/G2P[8]	LC086736	LC086737	LC086738	LC086739	LC086742	LC086740	LC086744	LC086743	LC086741	LC086745	LC086746
RVA/Human-wt/CAN/RT125-07/2008/G2P[4]	JQ069919	JQ069835	JQ069751	JQ069667	JQ069421	JQ069584	JQ069253	JQ069337	JQ069504	JQ069169	JQ069085
RVA/Human-wt/KEN/MRC-DPRU2427/2010/G9P[8]	JN605448	JN605449	JN605450	JN605451	JN605454	JN605452	JN605456	JN605455	JN605453	JN605457	JN605458
RVA/Human-wt/ITA/RG177/13/2013/G12P[8]								KU048699.1
RVA/Human-wt/JPN/Tokyo17-16/2017/G2P[4]								LC477570.1
RVA/Human-wt/JPN/NT036/2013/G1P[8]								LC173587.1
RVA/Calf-wt/MAR/S18/2012/G6P[14]								MN067451.1
RVA/Human-wt/RUS/Nov09-D100/2009/G4P[8]								KC155678.1
RVA/Human-wt/HUN/BP1879/2003/G6P[14]								FN665683.1
RVA/Human-wt/BEL/BE38/2007/G2P[4]									KR705294.1	KR705287.1	KR705288
RVA/Human-wt/CHN/LL10131400/2010/G9P[8]										KJ094908.1
RVA/Human-wt/ITA/RG176/13/2013/G12P[8]										KU048732.1
RVA/Human-wt/MWI/BID11S/2012/G2P[4]										MG181775.1
RVA/Human-wt/JPN/OT029/2013/G9P[8]											LC174262.1
RVA/Cow-tc/THA/61A/1989/G10P[5]											LC133542.1
RVA/Human-wt/AUS/CK00084/2008/G1P[8]									JX027828.1
RVA/Human-wt/MLI/Mali-104/2008/G2P[6]									KP883121.1
RVA/Human-wt/ITA/PR348/2012/G3P[8]									KT988229.1
RVA/Human-wt/CAN/RT038-09/2009/G4P[8]									JQ069530.1
RVA/Dog-wt/GER/88977/2013/G8P[1]									KJ940165.1
RVA/Human-wt/CMHN49-12/2012/G12P[6]									KT936631.1
RVA/Porcine-tc/KOR/174-1/2006/G8P[7]									MF940553.1
RVA/Vaccine/USA/RotaTeq-WI79-9/1992/G1P7[5]									GU565057.1
RVA/Vaccine/USA/RotaTeq-SC2-9/1992/G2P7[5]									GU565068.1
RVA/Vaccine/USA/RotaTeq-WI78-8/1992/G3P7[5]									GU565079.1
RVA/Vaccine/USA/RotaTeq-BrB-9/1996/G4P7[5]									GU565090.1
RVA/Human-wt/BGD/Dhaka16/2003/G1P[8]									DQ492674.1
RVA/Humanwt/IND/RV1010/2010/G1P[8]									KX638525.1
RVA/Humanwt/IND/RV1326/2013/G1P[8]									KX638552.1
RVA/Human-wt/JPN/Ro1885/2013/G1P[8]									LC465822.1
RVA/Human-wt/IND/64347/2006/G1P[8]									FJ948836.1
RVA/Human-wt/CHN/TB-Chen/1996/G2P[4]									AY787646.1
RVA/Human-wt/AUS/V203/2009/G2P[4]									KC834637.1
RVA/Human-wt/USA/VU12-13-27/2013/G2P[4]									MF167970.1
RVA/Human-wt/SKOR/KMR024/2002/G2P[4]									HQ425267.1
RVA/Human-wt/BRA/RJ12209/2006/G2P[4]									KJ638609.1
RVA/Human-wt/BEL/BE67/2009/G2P[4]						KR705359.1
RVA/Cow-tc/THA/61A/1989/G10P[5]					LC133542.1
RVA/Cow-tc/NGA/NGRBg8/1998/G8P[1]					LC119110.1
RVA/Human-wt/GHA/M0084/2010/G6P[14]					LC460421.1
RVA/Human/CHN/LL09131481/2009/G9P[8]					KJ094892.1
RVA/Human-wt/ITA/PAI11/1996/G2P[4]					KC178720.1
RVA/Human-wt/ITA/PA150/2006/G2P[4]					KC178722.1
RVA/Human-wt/MWI/OP354/1998/G4P[8]				KP902534.1
RVA/Human-wt/ITA/111-05-27/2005/G6P[14]				EF554140.1
RVA/Human-wt/USA/CNMC20/2011/G1P[8]			KT920719.1
RVA/Human-wt/BEL/BE49/2009/G2P[4]			KR705335.1
RVA/Human-wt/BEL/BE34/2006/G2P[4]			KR705269.1
RVA/Human-wt/ITA/AV28/2010/G9P[8]		JX195075.1
RVA/Roe_deer-wt/SLO/D110-15/2015/G8P[14]		KY426810.1
RVA/Human-wt/SKOR/CAU13-08/2013/G2P[4]		KX171529.1
RVA/Human-tc/IND/69M/1980/G8P4[10]	EF576937.1
RVA/Human-wt/USA/SSCRTV_00014/2013/G12P[8]	MF469266.1
RVA/Human-wt/GHA/M0094/2010/G9P[8]	LC439262.1
RVA/Human-wt/BEL/BE1/2000/G2P[4]	KR705146.1

## Sheet: Table_8S
ID	Accession	ID	Accession	ID	Accession	ID	Accession	ID	Accession	ID	Accession	ID	Accession	ID	Accession
nsp2_2012_08	MZ602153	vp1_2011_09	MZ602270	vp1_2011_01	MZ602387	vp7_2008_09	MZ602504	vp2_2009_010	MZ602621	nsp3_2013_09	MZ602738	vp4_2011_010	MZ602855	nsp1_2017_03	MZ602972
nsp2_2012_03	MZ602154	vp7_2011_012	MZ602271	vp4_2012_010	MZ602388	vp6_2015_01	MZ602505	nsp4_2011_08	MZ602622	nsp4_2013_06	MZ602739	vp3_2009_011	MZ602856	nsp3_2013_06	MZ602973
vp3_2008_03	MZ602155	vp2_2009_04	MZ602272	vp3_2011_012	MZ602389	vp3_2009_06	MZ602506	vp1_2009_01	MZ602623	nsp1_2014_03	MZ602740	vp1_2008_01	MZ602857	vp3_2011_03	MZ602974
nsp2_2018_06	MZ602156	vp3_2010_08	MZ602273	vp1_2013_01	MZ602390	vp7_2018_06	MZ602507	vp4_2015_06	MZ602624	nsp2_2013_08	MZ602741	vp3_2012_03	MZ602858	nsp1_2018_05	MZ602975
vp2_2008_09	MZ602157	vp1_2011_02	MZ602274	vp1_2008_02	MZ602391	nsp4_2008_06	MZ602508	vp3_2014_02	MZ602625	nsp1_2015_04	MZ602742	nsp4_2010_02	MZ602859	vp4_2015_04	MZ602976
vp3_2011_02	MZ602158	nsp2_2012_01	MZ602275	vp2_2011_010	MZ602392	vp7_2012_010	MZ602509	vp3_2008_05	MZ602626	nsp2_2010_05	MZ602743	vp4_2015_02	MZ602860	nsp2_2008_07	MZ602977
nsp1_2009_06	MZ602159	vp7_2018_02	MZ602276	nsp2_2011_06	MZ602393	vp4_2018_01	MZ602510	vp1_2010_04	MZ602627	nsp2_2018_04	MZ602744	vp7_2014_05	MZ602861	vp2_2015_08	MZ602978
vp4_2009_02	MZ602160	vp3_2013_06	MZ602277	vp1_2017_04	MZ602394	vp1_2018_03	MZ602511	vp3_2011_05	MZ602628	nsp4_2015_07	MZ602745	vp7_2013_02	MZ602862	vp7_2015_02	MZ602979
nsp4_2011_03	MZ602161	vp2_2009_08	MZ602278	nsp4_2015_03	MZ602395	nsp3_2008_08	MZ602512	vp4_2017_04	MZ602629	nsp4_2015_02	MZ602746	vp3_2011_09	MZ602863	vp4_2010_07	MZ602980
vp6_2014_05	MZ602162	nsp3_2010_09	MZ602279	nsp2_2009_06	MZ602396	vp4_2018_09	MZ602513	vp4_2012_04	MZ602630	vp1_2014_05	MZ602747	vp4_2011_02	MZ602864	vp4_2014_04	MZ602981
vp2_2015_02	MZ602163	nsp3_2011_03	MZ602280	vp4_2008_09	MZ602397	vp6_2014_04	MZ602514	vp4_2015_05	MZ602631	nsp2_2018_07	MZ602748	vp2_2018_04	MZ602865	vp4_2008_05	MZ602982
vp7_2017_04	MZ602164	nsp1_2008_05	MZ602281	nsp3_2010_03	MZ602398	vp1_2008_06	MZ602515	nsp3_2013_03	MZ602632	nsp1_2012_07	MZ602749	vp3_2018_06	MZ602866	nsp2_2012_09	MZ602983
vp1_2013_02	MZ602165	nsp3_2009_07	MZ602282	nsp3_2011_07	MZ602399	vp6_2011_07	MZ602516	vp6_2015_03	MZ602633	nsp4_2013_02	MZ602750	vp3_2012_04	MZ602867	nsp1_2014_01	MZ602984
nsp4_2008_05	MZ602166	nsp3_2014_05	MZ602283	vp3_2010_02	MZ602400	vp6_2008_03	MZ602517	nsp2_2017_06	MZ602634	vp4_2017_05	MZ602751	vp4_2010_08	MZ602868	nsp2_2009_01	MZ602985
nsp3_2013_05	MZ602167	vp2_2012_03	MZ602284	nsp3_2011_08	MZ602401	nsp4_2013_03	MZ602518	vp4_2008_010	MZ602635	vp3_2017_04	MZ602752	vp1_2014_01	MZ602869	nsp1_2018_07	MZ602986
nsp4_2009_010	MZ602168	vp3_2008_01	MZ602285	vp1_2010_02	MZ602402	vp1_2015_07	MZ602519	nsp3_2012_06	MZ602636	vp4_2012_09	MZ602753	nsp2_2015_01	MZ602870	nsp1_2013_02	MZ602987
vp6_2015_07	MZ602169	vp4_2015_07	MZ602286	nsp3_2012_04	MZ602403	nsp2_2008_09	MZ602520	nsp1_2018_03	MZ602637	vp4_2008_07	MZ602754	nsp1_2015_01	MZ602871	vp4_2012_08	MZ602988
nsp3_2009_05	MZ602170	nsp1_2013_01	MZ602287	vp4_2011_08	MZ602404	nsp4_2013_01	MZ602521	nsp2_2011_03	MZ602638	nsp3_2012_08	MZ602755	nsp4_2017_06	MZ602872	vp6_2008_08	MZ602989
vp7_2008_08	MZ602171	vp3_2017_03	MZ602288	nsp3_2011_011	MZ602405	nsp1_2017_07	MZ602522	nsp3_2008_010	MZ602639	nsp4_2015_04	MZ602756	vp1_2010_09	MZ602873	nsp2_2013_09	MZ602990
vp4_2017_03	MZ602172	nsp4_2009_01	MZ602289	vp2_2011_08	MZ602406	nsp1_2009_010	MZ602523	nsp1_2010_06	MZ602640	vp7_2009_01	MZ602757	vp6_2010_01	MZ602874	vp1_2015_05	MZ602991
vp4_2012_06	MZ602173	vp4_2012_02	MZ602290	nsp1_2013_07	MZ602407	nsp2_2015_04	MZ602524	nsp4_2013_010	MZ602641	vp4_2009_07	MZ602758	nsp1_2010_07	MZ602875	vp3_2013_04	MZ602992
vp2_2010_06	MZ602174	vp1_2012_05	MZ602291	nsp1_2011_09	MZ602408	vp7_2009_06	MZ602525	vp1_2009_04	MZ602642	vp7_2013_08	MZ602759	vp1_2017_01	MZ602876	vp1_2015_04	MZ602993
nsp3_2018_09	MZ602175	nsp4_2013_09	MZ602292	vp1_2009_010	MZ602409	vp7_2015_03	MZ602526	nsp4_2009_07	MZ602643	vp6_2011_01	MZ602760	vp7_2013_01	MZ602877	vp3_2011_01	MZ602994
nsp3_2015_06	MZ602176	vp3_2008_06	MZ602293	nsp4_2010_03	MZ602410	nsp1_2018_08	MZ602527	nsp1_2012_06	MZ602644	vp4_2011_05	MZ602761	nsp4_2013_04	MZ602878	vp6_2017_07	MZ602995
vp6_2014_03	MZ602177	vp1_2011_011	MZ602294	vp7_2011_04	MZ602411	vp6_2018_05	MZ602528	vp1_2018_04	MZ602645	vp2_2009_06	MZ602762	vp6_2011_05	MZ602879	nsp4_2009_06	MZ602996
vp7_2014_02	MZ602178	nsp4_2018_03	MZ602295	vp3_2008_010	MZ602412	nsp2_2009_08	MZ602529	vp2_2013_010	MZ602646	vp6_2012_09	MZ602763	vp7_2015_01	MZ602880	nsp2_2018_08	MZ602997
vp3_2017_05	MZ602179	nsp2_2010_010	MZ602296	vp2_2010_010	MZ602413	vp3_2015_01	MZ602530	vp1_2015_06	MZ602647	vp2_2012_02	MZ602764	vp2_2011_012	MZ602881	vp3_2008_07	MZ602998
nsp2_2014_04	MZ602180	vp1_2018_07	MZ602297	nsp4_2015_08	MZ602414	nsp4_2011_09	MZ602531	vp2_2017_05	MZ602648	nsp3_2011_06	MZ602765	nsp1_2018_09	MZ602882	nsp2_2015_07	MZ602999
vp1_2010_06	MZ602181	vp3_2011_04	MZ602298	vp4_2012_01	MZ602415	vp2_2008_010	MZ602532	vp2_2013_04	MZ602649	nsp1_2013_09	MZ602766	vp2_2010_04	MZ602883	nsp2_2015_03	MZ603000
vp6_2018_06	MZ602182	vp7_2008_02	MZ602299	vp2_2010_01	MZ602416	vp6_2010_010	MZ602533	nsp4_2010_01	MZ602650	nsp2_2010_01	MZ602767	vp4_2018_06	MZ602884	nsp3_2015_03	MZ603001
vp2_2012_08	MZ602183	vp7_2017_03	MZ602300	nsp2_2009_09	MZ602417	vp4_2008_04	MZ602534	vp1_2010_03	MZ602651	vp4_2013_04	MZ602768	vp4_2009_05	MZ602885	vp1_2017_05	MZ603002
nsp4_2012_07	MZ602184	vp2_2009_02	MZ602301	vp2_2008_05	MZ602418	vp1_2009_05	MZ602535	vp4_2013_03	MZ602652	vp3_2010_05	MZ602769	vp3_2009_03	MZ602886	vp4_2008_02	MZ603003
vp7_2010_010	MZ602185	nsp1_2009_02	MZ602302	vp6_2008_010	MZ602419	vp6_2011_02	MZ602536	vp3_2014_04	MZ602653	vp1_2013_09	MZ602770	nsp4_2009_011	MZ602887	vp1_2009_012	MZ603004
vp6_2010_08	MZ602186	vp6_2017_01	MZ602303	vp7_2012_06	MZ602420	vp1_2008_08	MZ602537	vp3_2013_09	MZ602654	nsp3_2018_05	MZ602771	nsp1_2009_01	MZ602888	nsp4_2017_05	MZ603005
nsp1_2017_06	MZ602187	vp1_2013_05	MZ602304	nsp1_2017_04	MZ602421	vp7_2014_01	MZ602538	nsp3_2009_03	MZ602655	nsp2_2017_01	MZ602772	vp1_2012_010	MZ602889	nsp1_2008_06	MZ603006
nsp3_2013_01	MZ602188	nsp4_2018_02	MZ602305	vp4_2011_07	MZ602422	vp1_2011_010	MZ602539	nsp3_2012_07	MZ602656	nsp3_2008_06	MZ602773	vp4_2018_04	MZ602890	vp4_2009_08	MZ603007
nsp2_2011_012	MZ602189	nsp2_2013_05	MZ602306	nsp3_2009_04	MZ602423	vp3_2013_01	MZ602540	vp4_2013_02	MZ602657	nsp4_2008_07	MZ602774	nsp3_2008_07	MZ602891	nsp4_2012_01	MZ603008
nsp2_2018_09	MZ602190	vp2_2015_03	MZ602307	vp6_2018_09	MZ602424	vp2_2009_011	MZ602541	vp4_2015_03	MZ602658	vp3_2017_02	MZ602775	nsp3_2018_04	MZ602892	vp1_2018_05	MZ603009
nsp3_2010_02	MZ602191	vp2_2018_02	MZ602308	nsp2_2015_06	MZ602425	nsp4_2011_02	MZ602542	nsp1_2015_08	MZ602659	nsp2_2013_06	MZ602776	vp1_2010_01	MZ602893	nsp3_2015_05	MZ603010
nsp3_2010_05	MZ602192	nsp3_2017_02	MZ602309	vp4_2012_05	MZ602426	nsp2_2017_04	MZ602543	nsp3_2011_04	MZ602660	nsp4_2012_02	MZ602777	nsp3_2011_010	MZ602894	vp3_2018_04	MZ603011
vp6_2009_06	MZ602193	vp4_2009_06	MZ602310	vp1_2018_01	MZ602427	nsp2_2013_010	MZ602544	vp2_2013_06	MZ602661	vp1_2011_03	MZ602778	vp2_2012_04	MZ602895	vp6_2013_02	MZ603012
vp3_2015_07	MZ602194	nsp1_2009_09	MZ602311	vp2_2018_09	MZ602428	vp1_2009_09	MZ602545	vp7_2010_04	MZ602662	nsp1_2012_01	MZ602779	nsp4_2012_09	MZ602896	nsp3_2014_03	MZ603013
vp4_2010_04	MZ602195	vp6_2015_02	MZ602312	vp2_2013_07	MZ602429	vp6_2008_05	MZ602546	vp7_2017_02	MZ602663	nsp3_2008_05	MZ602780	nsp4_2011_012	MZ602897	vp7_2008_010	MZ603014
vp1_2008_09	MZ602196	nsp2_2009_011	MZ602313	nsp3_2013_02	MZ602430	nsp1_2010_05	MZ602547	vp3_2018_03	MZ602664	nsp1_2011_010	MZ602781	vp6_2018_08	MZ602898	vp3_2012_08	MZ603015
nsp3_2017_03	MZ602197	vp2_2018_05	MZ602314	vp1_2012_06	MZ602431	vp7_2008_04	MZ602548	vp7_2009_011	MZ602665	vp4_2014_05	MZ602782	vp2_2011_04	MZ602899	vp6_2013_09	MZ603016
nsp4_2008_08	MZ602198	vp2_2011_05	MZ602315	vp6_2009_08	MZ602432	vp7_2012_03	MZ602549	nsp4_2011_07	MZ602666	vp7_2013_07	MZ602783	nsp3_2009_06	MZ602900	vp6_2015_04	MZ603017
vp6_2012_08	MZ602199	nsp1_2009_08	MZ602316	vp6_2012_010	MZ602433	nsp1_2012_02	MZ602550	vp4_2013_07	MZ602667	nsp2_2017_05	MZ602784	nsp3_2011_02	MZ602901	nsp3_2010_01	MZ603018
nsp4_2012_06	MZ602200	nsp4_2012_03	MZ602317	vp2_2015_04	MZ602434	vp6_2018_03	MZ602551	vp2_2010_08	MZ602668	vp2_2015_05	MZ602785	vp2_2008_01	MZ602902	vp1_2014_04	MZ603019
vp3_2008_04	MZ602201	vp4_2009_09	MZ602318	vp7_2010_06	MZ602435	vp7_2013_06	MZ602552	nsp2_2011_011	MZ602669	vp2_2015_01	MZ602786	vp6_2009_04	MZ602903	nsp2_2008_06	MZ603020
vp6_2013_07	MZ602202	vp6_2011_09	MZ602319	vp6_2012_07	MZ602436	vp3_2008_02	MZ602553	vp1_2009_02	MZ602670	vp6_2017_05	MZ602787	nsp3_2009_010	MZ602904	nsp2_2008_03	MZ603021
nsp4_2014_04	MZ602203	nsp3_2008_03	MZ602320	vp7_2018_04	MZ602437	vp3_2015_04	MZ602554	nsp3_2009_011	MZ602671	vp1_2009_06	MZ602788	vp3_2013_02	MZ602905	vp7_2013_03	MZ603022
nsp4_2011_05	MZ602204	nsp2_2008_01	MZ602321	vp3_2013_05	MZ602438	vp2_2014_03	MZ602555	nsp4_2009_08	MZ602672	vp6_2010_05	MZ602789	vp1_2013_08	MZ602906	vp1_2013_010	MZ603023
vp3_2011_08	MZ602205	vp7_2018_07	MZ602322	vp2_2017_01	MZ602439	vp1_2018_08	MZ602556	nsp2_2018_05	MZ602673	nsp3_2009_02	MZ602790	nsp4_2012_08	MZ602907	vp3_2018_09	MZ603024
vp7_2011_07	MZ602206	nsp1_2013_05	MZ602323	nsp1_2013_03	MZ602440	vp7_2008_06	MZ602557	nsp4_2015_01	MZ602674	nsp2_2011_010	MZ602791	nsp3_2009_01	MZ602908	vp1_2012_01	MZ603025
nsp2_2012_02	MZ602207	vp3_2014_03	MZ602324	vp2_2017_02	MZ602441	nsp2_2010_03	MZ602558	nsp2_2011_08	MZ602675	vp2_2012_010	MZ602792	nsp4_2013_07	MZ602909	nsp2_2011_07	MZ603026
vp4_2010_05	MZ602208	vp2_2015_06	MZ602325	vp7_2010_03	MZ602442	nsp1_2015_02	MZ602559	nsp3_2011_05	MZ602676	vp2_2012_07	MZ602793	vp7_2010_08	MZ602910	nsp1_2008_08	MZ603027
vp3_2010_07	MZ602209	vp1_2013_06	MZ602326	vp3_2018_07	MZ602443	nsp4_2012_010	MZ602560	nsp4_2011_04	MZ602677	vp7_2008_05	MZ602794	nsp3_2011_09	MZ602911	vp2_2011_02	MZ603028
vp2_2009_07	MZ602210	vp6_2018_07	MZ602327	nsp2_2013_04	MZ602444	vp6_2015_06	MZ602561	vp2_2010_03	MZ602678	vp4_2008_06	MZ602795	vp7_2014_03	MZ602912	nsp1_2014_05	MZ603029
vp4_2013_01	MZ602211	vp1_2008_010	MZ602328	vp3_2018_08	MZ602445	vp4_2009_03	MZ602562	vp2_2008_07	MZ602679	nsp3_2012_09	MZ602796	nsp2_2018_03	MZ602913	nsp2_2013_01	MZ603030
vp6_2009_010	MZ602212	nsp4_2008_04	MZ602329	vp1_2008_07	MZ602446	vp7_2011_02	MZ602563	vp6_2011_04	MZ602680	nsp1_2015_07	MZ602797	vp1_2012_07	MZ602914	vp3_2013_08	MZ603031
vp4_2011_06	MZ602213	vp6_2013_08	MZ602330	nsp3_2017_04	MZ602447	vp6_2010_07	MZ602564	nsp2_2011_02	MZ602681	nsp2_2008_02	MZ602798	vp7_2018_01	MZ602915	vp6_2012_05	MZ603032
vp7_2009_05	MZ602214	nsp2_2015_02	MZ602331	vp3_2015_02	MZ602448	vp4_2018_03	MZ602565	vp7_2018_08	MZ602682	vp3_2010_01	MZ602799	nsp2_2010_07	MZ602916	vp3_2009_01	MZ603033
vp6_2011_06	MZ602215	nsp1_2008_010	MZ602332	vp1_2015_02	MZ602449	nsp3_2014_04	MZ602566	vp2_2009_05	MZ602683	vp2_2017_07	MZ602800	nsp3_2010_010	MZ602917	nsp2_2012_04	MZ603034
vp3_2011_06	MZ602216	vp4_2011_011	MZ602333	vp7_2010_02	MZ602450	vp7_2015_07	MZ602567	nsp3_2015_08	MZ602684	nsp2_2013_02	MZ602801	nsp2_2014_03	MZ602918	vp1_2010_05	MZ603035
vp2_2011_07	MZ602217	vp6_2018_02	MZ602334	vp2_2013_09	MZ602451	vp7_2012_09	MZ602568	vp6_2009_09	MZ602685	vp6_2012_06	MZ602802	vp2_2012_09	MZ602919	nsp2_2014_05	MZ603036
vp2_2008_04	MZ602218	vp7_2014_04	MZ602335	vp3_2010_03	MZ602452	vp2_2010_05	MZ602569	vp4_2018_02	MZ602686	vp4_2017_01	MZ602803	nsp3_2013_08	MZ602920	nsp1_2018_06	MZ603037
vp3_2009_07	MZ602219	nsp4_2010_08	MZ602336	nsp1_2018_02	MZ602453	nsp4_2014_01	MZ602570	vp1_2018_09	MZ602687	vp6_2014_01	MZ602804	nsp3_2018_06	MZ602921	nsp4_2018_01	MZ603038
vp2_2011_03	MZ602220	vp3_2010_04	MZ602337	vp2_2008_03	MZ602454	vp2_2011_06	MZ602571	vp3_2009_05	MZ602688	vp1_2011_06	MZ602805	vp4_2018_05	MZ602922	vp1_2013_04	MZ603039
vp3_2012_06	MZ602221	vp1_2009_08	MZ602338	nsp3_2008_01	MZ602455	nsp1_2011_01	MZ602572	nsp3_2013_07	MZ602689	vp7_2011_010	MZ602806	nsp4_2017_03	MZ602923	vp1_2008_03	MZ603040
vp1_2012_02	MZ602222	nsp4_2010_05	MZ602339	vp1_2013_03	MZ602456	vp7_2011_01	MZ602573	vp6_2018_04	MZ602690	nsp3_2015_01	MZ602807	nsp3_2012_02	MZ602924	vp2_2013_02	MZ603041
vp3_2018_02	MZ602223	vp3_2015_06	MZ602340	vp7_2018_05	MZ602457	vp7_2011_08	MZ602574	vp7_2011_03	MZ602691	nsp2_2011_09	MZ602808	nsp1_2012_04	MZ602925	vp1_2008_04	MZ603042
nsp1_2011_08	MZ602224	vp7_2009_03	MZ602341	vp3_2012_010	MZ602458	vp2_2011_09	MZ602575	vp7_2010_07	MZ602692	vp3_2013_07	MZ602809	nsp3_2008_02	MZ602926	nsp4_2017_02	MZ603043
vp3_2018_01	MZ602225	vp3_2015_05	MZ602342	vp3_2012_01	MZ602459	nsp2_2018_02	MZ602576	vp2_2018_08	MZ602693	vp6_2010_06	MZ602810	vp6_2014_02	MZ602927	nsp1_2015_06	MZ603044
vp4_2010_01	MZ602226	nsp4_2011_011	MZ602343	vp2_2013_08	MZ602460	vp4_2017_02	MZ602577	vp4_2017_06	MZ602694	vp3_2017_07	MZ602811	vp6_2009_03	MZ602928	nsp1_2012_08	MZ603045
nsp4_2014_02	MZ602227	vp1_2018_06	MZ602344	nsp3_2008_04	MZ602461	nsp3_2012_010	MZ602578	nsp2_2010_09	MZ602695	vp1_2011_08	MZ602812	vp1_2009_011	MZ602929	vp3_2010_09	MZ603046
nsp3_2017_06	MZ602228	nsp2_2010_06	MZ602345	nsp1_2009_05	MZ602462	vp2_2008_02	MZ602579	nsp4_2010_09	MZ602696	nsp4_2018_08	MZ602813	vp6_2017_04	MZ602930	vp7_2013_010	MZ603047
vp7_2009_010	MZ602229	vp3_2015_08	MZ602346	nsp4_2018_07	MZ602463	nsp4_2012_04	MZ602580	vp2_2013_03	MZ602697	nsp2_2009_07	MZ602814	vp3_2011_07	MZ602931	vp1_2014_02	MZ603048
nsp3_2013_04	MZ602230	nsp4_2009_03	MZ602347	vp6_2010_04	MZ602464	vp2_2018_01	MZ602581	vp1_2012_08	MZ602698	vp1_2014_03	MZ602815	nsp4_2013_05	MZ602932	vp2_2017_06	MZ603049
vp1_2017_03	MZ602231	vp3_2013_010	MZ602348	nsp2_2012_05	MZ602465	vp7_2011_09	MZ602582	nsp1_2008_04	MZ602699	vp6_2018_01	MZ602816	nsp2_2017_02	MZ602933	nsp1_2014_04	MZ603050
vp4_2011_04	MZ602232	nsp2_2010_04	MZ602349	vp7_2009_02	MZ602466	vp7_2011_05	MZ602583	vp4_2009_010	MZ602700	nsp2_2008_04	MZ602817	nsp1_2017_01	MZ602934	vp1_2010_07	MZ603051
vp3_2015_03	MZ602233	vp3_2012_07	MZ602350	nsp1_2010_08	MZ602467	nsp4_2013_08	MZ602584	nsp4_2011_01	MZ602701	vp1_2011_07	MZ602818	nsp1_2011_07	MZ602935	vp4_2014_01	MZ603052
nsp3_2013_010	MZ602234	nsp1_2009_011	MZ602351	vp2_2017_03	MZ602468	vp1_2008_05	MZ602585	vp4_2008_08	MZ602702	vp2_2009_01	MZ602819	vp6_2013_06	MZ602936	vp3_2008_08	MZ603053
vp6_2008_04	MZ602235	vp4_2013_05	MZ602352	nsp4_2017_07	MZ602469	vp2_2012_01	MZ602586	nsp1_2017_05	MZ602703	vp3_2012_05	MZ602820	vp7_2012_05	MZ602937	vp2_2009_09	MZ603054
vp6_2017_06	MZ602236	nsp1_2011_012	MZ602353	nsp4_2014_03	MZ602470	nsp2_2008_010	MZ602587	vp6_2017_02	MZ602704	vp2_2018_06	MZ602821	vp7_2010_05	MZ602938	nsp2_2015_05	MZ603055
nsp2_2018_01	MZ602237	nsp3_2010_08	MZ602354	vp7_2009_07	MZ602471	vp6_2008_09	MZ602588	vp7_2013_09	MZ602705	vp7_2015_08	MZ602822	vp4_2010_06	MZ602939	vp1_2017_06	MZ603056
nsp4_2010_010	MZ602238	vp2_2010_09	MZ602355	vp4_2010_09	MZ602472	vp6_2011_010	MZ602589	vp3_2012_09	MZ602706	vp7_2011_06	MZ602823	vp6_2009_01	MZ602940	vp1_2011_05	MZ603057
vp4_2008_01	MZ602239	nsp2_2008_05	MZ602356	nsp4_2011_06	MZ602473	vp4_2009_011	MZ602590	vp2_2012_06	MZ602707	nsp4_2015_06	MZ602824	vp2_2018_03	MZ602941	vp7_2008_03	MZ603058
vp1_2015_01	MZ602240	vp6_2009_02	MZ602357	nsp2_2011_04	MZ602474	vp3_2017_01	MZ602591	nsp2_2013_03	MZ602708	vp7_2009_08	MZ602825	nsp2_2014_02	MZ602942	vp1_2015_03	MZ603059
vp3_2011_010	MZ602241	nsp4_2018_09	MZ602358	vp6_2008_06	MZ602475	vp7_2012_07	MZ602592	vp2_2015_07	MZ602709	vp2_2008_08	MZ602826	vp2_2010_07	MZ602943	nsp2_2013_07	MZ603060
vp4_2018_08	MZ602242	nsp2_2012_06	MZ602359	vp7_2015_06	MZ602476	nsp1_2013_06	MZ602593	nsp1_2013_010	MZ602710	nsp1_2011_05	MZ602827	nsp4_2008_02	MZ602944	vp2_2018_07	MZ603061
vp6_2015_08	MZ602243	vp6_2012_03	MZ602360	nsp1_2010_04	MZ602477	vp4_2010_03	MZ602594	nsp3_2010_06	MZ602711	vp4_2014_02	MZ602828	vp4_2012_07	MZ602945	nsp1_2012_05	MZ603062
vp4_2013_09	MZ602244	vp1_2017_07	MZ602361	vp3_2018_05	MZ602478	vp3_2010_06	MZ602595	nsp4_2017_04	MZ602712	nsp3_2015_04	MZ602829	vp3_2009_09	MZ602946	vp3_2017_06	MZ603063
nsp2_2011_01	MZ602245	nsp1_2012_03	MZ602362	nsp3_2018_08	MZ602479	vp1_2017_02	MZ602596	nsp1_2012_09	MZ602713	vp7_2011_011	MZ602830	nsp1_2010_02	MZ602947	vp6_2017_03	MZ603064
nsp4_2008_010	MZ602246	vp2_2011_011	MZ602363	nsp4_2015_05	MZ602480	vp3_2009_04	MZ602597	nsp3_2012_03	MZ602714	nsp1_2018_01	MZ602831	nsp3_2017_07	MZ602948	vp7_2013_05	MZ603065
nsp2_2009_05	MZ602247	vp6_2011_012	MZ602364	vp7_2018_09	MZ602481	nsp1_2010_01	MZ602598	nsp3_2018_07	MZ602715	vp3_2013_03	MZ602832	nsp4_2009_05	MZ602949	vp2_2013_05	MZ603066
nsp4_2008_09	MZ602248	vp1_2009_07	MZ602365	vp6_2012_02	MZ602482	vp7_2017_05	MZ602599	nsp4_2014_05	MZ602716	nsp4_2009_09	MZ602833	vp4_2013_010	MZ602950	nsp1_2008_02	MZ603067
nsp3_2017_01	MZ602249	vp7_2015_05	MZ602366	vp7_2018_03	MZ602483	nsp2_2008_08	MZ602600	vp4_2015_08	MZ602717	nsp4_2008_03	MZ602834	vp1_2010_08	MZ602951	vp3_2009_08	MZ603068
vp6_2010_09	MZ602250	nsp2_2009_010	MZ602367	nsp1_2008_09	MZ602484	nsp4_2010_07	MZ602601	nsp2_2012_010	MZ602718	vp7_2009_09	MZ602835	vp4_2012_03	MZ602952	nsp1_2012_010	MZ603069
vp2_2008_06	MZ602251	vp4_2013_08	MZ602368	vp6_2012_01	MZ602485	nsp3_2014_01	MZ602602	vp2_2014_04	MZ602719	nsp1_2008_01	MZ602836	nsp3_2018_03	MZ602953	safv_F05504_01	MZ603070
nsp3_2009_09	MZ602252	vp4_2015_01	MZ602369	nsp1_2011_011	MZ602486	vp2_2010_02	MZ602603	nsp1_2010_03	MZ602720	vp6_2011_08	MZ602837	vp1_2018_02	MZ602954	mlb1_F02402_01	MZ603071
vp4_2009_01	MZ602253	nsp2_2011_05	MZ602370	nsp1_2009_04	MZ602487	nsp2_2009_03	MZ602604	vp4_2013_06	MZ602721	nsp4_2018_05	MZ602838	nsp2_2017_07	MZ602955	hastv1_F07049_01	MZ603072
nsp4_2010_04	MZ602254	nsp3_2010_07	MZ602371	nsp4_2010_06	MZ602488	vp1_2012_04	MZ602605	nsp1_2011_06	MZ602722	nsp2_2012_07	MZ602839	nsp2_2010_08	MZ602956	cvb4_F05244_01	MZ603073
nsp3_2008_09	MZ602255	vp6_2013_04	MZ602372	vp2_2013_01	MZ602489	nsp3_2014_02	MZ602606	nsp1_2009_03	MZ602723	vp4_2011_03	MZ602840	vp7_2010_01	MZ602957	hastv1_F01097_01	MZ603074
nsp1_2010_09	MZ602256	vp4_2014_03	MZ602373	vp6_2012_04	MZ602490	vp4_2018_07	MZ602607	vp6_2011_03	MZ602724	nsp1_2008_03	MZ602841	vp2_2009_03	MZ602958	hpev_F07135_01	MZ603075
nsp1_2009_07	MZ602257	vp7_2017_07	MZ602374	vp4_2010_010	MZ602491	vp6_2013_03	MZ602608	nsp2_2009_02	MZ602725	vp1_2015_08	MZ602842	vp3_2011_011	MZ602959	va2_F02114_01	MZ603076
vp3_2014_05	MZ602258	vp6_2013_010	MZ602375	vp2_2014_01	MZ602492	vp3_2012_02	MZ602609	vp1_2012_03	MZ602726	vp6_2013_05	MZ602843	nsp1_2011_02	MZ602960	AiVA_F01005_01	MZ603077
nsp4_2017_01	MZ602259	nsp3_2012_01	MZ602376	vp7_2008_01	MZ602493	vp6_2008_07	MZ602610	vp7_2012_04	MZ602727	nsp1_2017_02	MZ602844	vp1_2011_012	MZ602961	hadv_b_F05527_01	MZ603078
vp2_2014_02	MZ602260	nsp1_2015_05	MZ602377	vp6_2013_01	MZ602494	vp4_2010_02	MZ602611	vp7_2017_06	MZ602728	vp7_2009_04	MZ602845	nsp3_2012_05	MZ602962	hastv3_F03069_01	MZ603079
nsp3_2018_01	MZ602261	vp2_2014_05	MZ602378	vp6_2009_07	MZ602495	vp6_2009_05	MZ602612	nsp4_2011_010	MZ602729	vp4_2009_04	MZ602846	vp1_2009_03	MZ602963	hadv_c_F00396_01	MZ603080
nsp4_2009_02	MZ602262	vp1_2012_09	MZ602379	vp3_2010_010	MZ602496	nsp1_2011_03	MZ602613	nsp1_2013_04	MZ602730	nsp4_2018_06	MZ602847	nsp1_2011_04	MZ602964	echo_F02577_01	MZ603081
nsp1_2010_010	MZ602263	nsp1_2014_02	MZ602380	nsp2_2017_03	MZ602497	nsp3_2018_02	MZ602614	vp2_2017_04	MZ602731	vp7_2012_02	MZ602848	vp7_2012_01	MZ602965	cva9_F02402_01	MZ603082
vp3_2009_010	MZ602264	nsp3_2010_04	MZ602381	vp1_2013_07	MZ602498	vp6_2011_011	MZ602615	vp7_2012_08	MZ602732	nsp1_2015_03	MZ602849	vp4_2008_03	MZ602966	hadv_f_F03160_01	MZ603083
nsp2_2010_02	MZ602265	vp2_2011_01	MZ602382	vp1_2011_04	MZ602499	vp7_2013_04	MZ602616	nsp1_2018_04	MZ602733	nsp4_2009_04	MZ602850	vp2_2012_05	MZ602967	adeno_c_2402_01	MZ603084
vp7_2010_09	MZ602266	nsp3_2009_08	MZ602383	nsp3_2015_07	MZ602500	nsp2_2015_08	MZ602617	vp6_2010_03	MZ602734	vp6_2010_02	MZ602851	nsp4_2008_01	MZ602968
vp7_2017_01	MZ602267	vp7_2008_07	MZ602384	vp4_2011_01	MZ602501	nsp3_2017_05	MZ602618	nsp4_2012_05	MZ602735	vp7_2015_04	MZ602852	vp6_2009_011	MZ602969
nsp4_2018_04	MZ602268	vp4_2011_09	MZ602385	nsp1_2008_07	MZ602502	vp3_2008_09	MZ602619	nsp2_2014_01	MZ602736	vp3_2014_01	MZ602853	vp6_2008_01	MZ602970
nsp3_2011_01	MZ602269	nsp3_2015_02	MZ602386	nsp2_2009_04	MZ602503	vp6_2008_02	MZ602620	vp3_2009_02	MZ602737	nsp1_2013_08	MZ602854	vp6_2015_05	MZ602971
